# Supplementary material for: Comparison of Surgical Resection and Percutaneous Ultrasonographic Guided Radiofrequency Ablation for Initial Recurrence of Hepatocellular Carcinoma in Early Stage following Curative Treatment
Source: Cancers (Basel). 2022 Nov 10;14(22):5524. doi: 10.3390/cancers14225524 (PMC9688673; doi:10.3390/cancers14225524)
Supplement: Supplementary file 1 [file cancers-14-05524-s001.zip]

Archive with 1 entries (1 files):
- cancers-2004285-supplementary.pdf
